# Supplementary material for: Incubation Time Influences Organic Anion Transporter 1 Kinetics and Renal Clearance Predictions
Source: J Xenobiot. 2023 May 10;13(2):205–17. doi: 10.3390/jox13020016 (PMC10204490; doi:10.3390/jox13020016)
Supplement: Supplementary file 1 [file jox-13-00016-s001.zip]

Archive with 1 entries (1 files):
- jox-2338681-supplementary.pdf
